# Supplementary material for: A trimeric Rab7 GEF controls NPC1-dependent lysosomal cholesterol export
Source: Nat Commun. 2020 Nov 3;11:5559. doi: 10.1038/s41467-020-19032-0 (PMC7642327; doi:10.1038/s41467-020-19032-0)
Supplement: Supplementary file 4 — Supplementary Data 2 [file 41467_2020_19032_MOESM4_ESM.xlsx]

## Sheet: Summary
	Supplementary Data 2 (van den Boomen et al. Nat. Commun. 2020)
	Contains:
	- list of C18orf8 interaction partners identified by mass spectrometry
	- list of NPC1 interaction partners identified by mass spectrometry

## Sheet: MS C18orf8-3HA IP
Gene ID	No. of peptides			Intensity			Fold enrichment
	vector	C18orf8-HA	HA-C18orf8	vector	C18orf8-HA	HA-C18orf8	C18-HA/vect	HA-C18/vect
C18orf8	5	33	41	3.3937e+06	1.28843e+09	6.69686e+08	379.652	197.332
CCZ1		26	33		3.67485e+08	1.44738e+08
RPS27	3	5	4	1.01211e+07	3.34836e+08	1.73382e+07	33.0831	1.71309
MON1B		25	25		3.29423e+08	4.00387e+07
MON1A		19	22		1.8201e+08	3.50401e+07
IQGAP	6	6	1	5.01187e+06	6.8938e+07	815053	13.7549	0.162625
ATP2A2		13	1		2.89749e+07	121304
CAD	1	18	1	2.63516e+06	2.64255e+07	1.09702e+06	10.028	0.416301
ACAA2		2	2		1.61978e+07	314122
EPRS		7	1		8.89675e+06
HUWE1		10	4		8.50758e+06	753371
TUBA4A		1	5		7.85246e+06	4.45603e+06
BAG6		3	1		7.6744e+06	901500
MTHFD1L		6	1		7.6263e+06	833290
LGALS7		2	1		5.84006e+06	1.67199e+06
RANBP2		7	1		5.49401e+06	891917
TRIM28		4	3		3.94007e+06	479721
ILK		2	2		3.41041e+06	1.05363e+06
MCM4		3	1		3.31922e+06	473701
ARID1A		4	3		3.09599e+06	1.0426e+06
WDR6		2	1		2.69781e+06	486724
PFAS		3	1		2.60769e+06	122912
EIF2S3		2	1		2.57985e+06	759864
LARP1		1	3		2.45932e+06	1.46716e+06
MISP		5			2.93656e+08
TUBB6		3			3.02696e+07
NARS		3			1.99222e+07
PCNA		5			1.86767e+07
VDAC1		3			1.66095e+07
PRPS1		7			1.57822e+07
TUBB2A		2			1.47569e+07
MSH6		13			1.22281e+07
ANXA2P2		3			1.10466e+07
SLC3A2		5			1.08668e+07
HLA-DRA		2			9.82065e+06
UGDH		4			9.63751e+06
RPN1		8			9.25562e+06
DDX19B		2			9.17859e+06
CPT1A		2			8.87614e+06
VDAC2		3			8.56094e+06
NMD3		3			8.5437e+06
PSMD2		8			8.22537e+06
PTPRC		3			7.86462e+06
ACSL3		3			7.57888e+06
PDHB		2			7.49767e+06
DNAJA1		3			7.46738e+06
SEPTIN9		2			7.09592e+06
HK2		4			6.88894e+06
GSPT1		3			6.68414e+06
NSF		2			6.40991e+06
BAG2		2			6.16939e+06
LARS		2			6.06664e+06
RUVBL2		2			6.01859e+06
POR		3			5.89345e+06
TLE3		2			5.55057e+06
RAN		2			5.53263e+06
SF3B3		3			5.49496e+06
ADSS		2			5.42967e+06
SLC7A5		3			5.35838e+06
POLR1A		4			5.22088e+06
MARS		3			5.10019e+06
PYGL		3			5.01891e+06
SRPRB		3			5.01804e+06
USP9X		5			5.00421e+06
TMEM43		2			4.97291e+06
MEMO1		2			4.95062e+06
PLAA		3			4.90445e+06
NUP160		2			4.77651e+06
TARS		2			4.59396e+06
CTNND1		3			4.56135e+06
POLR2A		3			4.52738e+06
APEH		2			4.51627e+06
PRSS56		3			4.48285e+06
ACSL4		2			4.45594e+06
TES		3			4.33227e+06
PSMD11		2			4.22216e+06
CNP		5			4.17058e+06
RARS		3			4.16271e+06
ACLY		2			4.08533e+06
BUB3		2			4.08309e+06
ARCN1		2			3.9519e+06
ATAD3B		2			3.79908e+06
EIF4G2		2			3.7321e+06
YTHDF2		2			3.61484e+06
GMPS		3			3.56884e+06
AGFG1		2			3.52131e+06
CSE1L		2			3.51867e+06
PC		3			3.44287e+06
SEC24C		3			3.41942e+06
GALK1		2			3.39071e+06
DYNC1H1		4			3.38402e+06
POF1B		2			3.2987e+06
CUL3		3			3.11127e+06
DARS		2			3.01391e+06
SRPRA		2			2.93915e+06
PCK2		2			2.84346e+06
AIFM1		3			2.77583e+06
RAD23B		2			2.66641e+06
AARS		3			2.59144e+06
CANX		3			2.43207e+06
SLC2A1		2			2.41029e+06
AGO2		2			2.40632e+06
POLR2B		4			2.28633e+06
GEMIN5		2			2.22828e+06
PRKCD		2			2.00948e+06
RICTOR		3			1.9552e+06
CTSD		2			1.92102e+06
PSMD12		2			1.90574e+06
ATG9A		2			1.69645e+06
JUP		3			1.6799e+06
KIF1C		2			1.61547e+06
UMPS		2			1.40078e+06
SLC1A5		2			1.22116e+06
TMCO1		2			1.13038e+06
TUBG1		2			884644
GPKOW		2			709381

## Sheet: MS NPC1-3HA IP
Gene ID	No. of peptides		Intensity		Fold enrichment
	GFP-HA	NPC1-HA	GFP-HA	NPC1-HA	NPC1/GFP
NPC1		12		80080846944
HACD3		9		11358946821
RAB7A	1	14	6.18382e+06	7682294963	1242.32
UBB		3		6701155825
ARL8B		6		5.49599e+09
PI4K2A		24		4689038672
BRI3BP		4		4035626580
RAB2A		5		3037267654
LMAN2		14		2561163198
SLC3A2	1	24	24060514	1791105301	74.4417
ACTN1		26		1.69491e+09
UGGT1		42		1.50376e+09
GPRC5A		4		1363876505
VAMP7		11		1311927568
RAB14		9		1.18674e+09
ATP6V0A1		16		1.16609e+09
LAMTOR1		9		1.15864e+09
PLD1		27		1.15036e+09
TMEM192		5		1046692992
RAB1A	1	2	12249832	8.74143e+08	71.3596
TMOD3		13		8.45457e+08
LMAN2L		10		7.84646e+08
TMEM55B		3		764688168
LAMTOR3		7		757887045
MYOF		47		7.39507e+08
DDOST		14		702080974
RETSAT		13		650336399
RPN2		17		6.12878e+08
CLPTM1L		9		598632550
ATP6V0D1		7		5.82482e+08
CLPTM1		10		567577062
DNAJB12		9		534999501
STEAP4		10		521477142
LIMA1		17		4.9036e+08
ABHD17B		10		456091178
SEC22B	1	4	3.55989e+06	420625088	118.157
STOM		9		4.18054e+08
STX12		6		3.91744e+08
STT3B		9		3.84924e+08
SCARB2		7		3.63576e+08
ABCB6		11		3.46525e+08
ARL8A		5		319344108
AP2M1	1	10	7.98866e+06	313915740	39.2952
RER1		5		294519103
STK11IP		16		293474001
TMEM184C		2		284960288
VTI1B		7		279799813
STX8		8		272705627
GPX8		5		269863991
SLC7A5	1	3	1.72071e+06	269860020	156.831
FAF2		9		2.62633e+08
SPNS1		5		261381145
LAMP2		4		259394344
GNAI3		4		2.58533e+08
PIGG		12		2.57248e+08
POR		13		246120286
ATAD3A		5		240122521
TCIRG1		10		235662126
GALNT2		11		234676440
SCAMP3		6		231523392
ATP6AP1		4		2.19882e+08
SRPRB		6		2.1209e+08
LRRFIP2		9		1.97997e+08
UBAC2		8		1.8993e+08
ITPRIPL2		11		1.86076e+08
ACP2		7		183257727
SLC2A1		6		1.83244e+08
BSG		7		1.8069e+08
THEM6		7		177710145
CD55		5		1.67893e+08
ABLIM1		11		1.66424e+08
AP2A2		9		166181361
MAP1LC3B2		3		164473940
ATP6V0C		2		164038608
C12orf49		2		161171304
ALPP		9		1.52636e+08
MLEC		7		150040976
ATP1A1		10		1.49747e+08
PGRMC2		5		143563570
CLCN7		8		1.39562e+08
HLA-A		3		137305390
PON2		5		135856138
AMFR		6		1.34393e+08
SNRPE		2		132762690
MYO1B	1	15	2448646	132336210	54.0446
RAB9A		8		131557410
STX7		3		130591330
ATP6V0A2		7		128531303
MAGT1		4		127796254
42248		3		124498420
TMPO		3		121308713
SLC27A2		9		1.20042e+08
SDCBP		6		116392142
GHDC		7		114061028
DIRC2		2		1.13275e+08
SSR1	1	3	9354493	112768028	12.055
C15orf57		2		108735332
VAMP8		2		1.07943e+08
ASPH		4		1.07927e+08
ATP11C		7		107397707
CLTA		2		107000576
ARF4	1	3	10330162	105012577	10.1656
CKAP4		10		1.03036e+08
ERP44		8		102927879
SYNGR2		2		101045068
STARD3		5		1.0066e+08
RAB5C	1	4	6603139	9.67368e+07	14.6501
ACTR3		5		96261676
MYO1C		8		9.62555e+07
TMEM106B		3		9.61537e+07
PPP1CB		3		9.1109e+07
ERLEC1		7		90538165
SLC35F6		2		88661008
TM7SF3		2		86300971
TMEM30A		5		8.42464e+07
ESYT1		10		8.39392e+07
ARPC4	1	2	7.26295e+06	81478812	11.2184
NCSTN		4		80279642
ATP6V1B2		6		7.98505e+07
DAGLB		6		7.94974e+07
SPCS3	1	2		77345996
SDF2L1	1	3		74919011
SLC12A9		4		74495054
RBM8A		4		73931840
RNF13		2		73926682
AUP1		5		70769309
CAPZA1	1	4	6261778	70336725	11.2327
ERLIN2		2		68022013
ESYT2		4		67667265
RAB6A		3		67121866
DNAJB14		3		66872811
MYL9		2		66526887
LY6K		2		65259128
NEDD4		6		6.49827e+07
RAB22A		6		62920398
CCDC47		4		62335759
RAB4A		3		61753529
ATP6V1A		10		59801711
ALDH3A2		3		59009414
TMED9		2		58684085
TMBIM1		2		58441186
DERL2		2		58222404
SEL1L		6		5.7697e+07
ATP2A2		5		5.5657e+07
GBAS		2		54622704
PGRMC1		4		54409770
RAB20		4		54408319
CLTB		2		53825287
RTN4		2		53514314
EMD		6		51581211
GNAS		4		5.15414e+07
ACTR2		5		5.11009e+07
TMX1		5		50730227
LAMTOR2		4		50725937
GPRC5C		2		50095084
NUFIP2		2		4.9551e+07
SLC16A3		3		49278852
DNAJC16		4		49227510
ARPC2		6		4.86537e+07
MFSD12		2		48430708
ATP6V0A4		7		48158369
STAT3		8		4.63783e+07
L1CAM		4		45068758
AGTRAP		2		44292730
MYH10		11		4.40226e+07
AP1G1		6		4.39824e+07
TMCO1		2		42693404
SLC1A5		3		39775892
SNRPA1		4		3.85172e+07
RRAS		2		36687927
TPM4	1	2	1.72653e+06	36675822	21.2425
FAM20B		4		35575931
ATP11A		3		3.43894e+07
ZDHHC20		3		33783944
SCAMP1		2		3.36075e+07
SIGMAR1		2		32954186
SLC39A1		2		32932031
MPDU1		2		32814018
ABCG2		4		32431966
FYN		3		3.21911e+07
ATP7B		2		31818001
SLC16A1		2		31306709
BACE2		2		30788274
ATP1B3		3		30279988
EMC7		3		2.9826e+07
NDUFA9		4		29367043
ARPC5L		2		28728692
EMC1		8		2.85641e+07
DNAJC5		2		27341186
CD44		3		25776623
HLA-C		3		25215621
DHCR24		2		2.48371e+07
ARPC1B		3		24672793
SPCS2		2		24439968
CD70		2		23878062
TBL2		3		23794361
MBOAT7		3		23627460
TPCN1		3		2.33243e+07
RAB12		3		2.30723e+07
WBP2		2		2.29947e+07
GABARAPL2		2		22818394
CDKAL1		4		2.23737e+07
HGSNAT		2		2.2213e+07
ERGIC1		2		22052660
FLOT1		4		2.18995e+07
PNKD		3		2.18499e+07
B3GAT3		2		21783650
TMX2		3		21434692
SPG21		4		20891708
CPNE5		2		2.0863e+07
B4GALT1		2		20677439
PNP		4		20462736
ATP1B1		2		19831280
SLC30A7		2		19522128
WLS		4		19499167
IGF2R		2		19418710
RPL22L1		2		1.93397e+07
36951		2		19308211
ATP6V1E1		4		1.91551e+07
AP1B1		3		1.90571e+07
SELT		2		18974446
AGO2		2		18575215
RAB32		2		1.84827e+07
GNB4		3		1.81894e+07
CPT1A		4		17935808
TPM1		2		17289926
LNPEP		3		1.72039e+07
SEC23A		3		17114262
RAP2B		2		1.66765e+07
ITGB1		2		1.65281e+07
RAB34		2		16318517
GALNT7		3		1.61667e+07
TMED5		2		1.59218e+07
AP1M1		6		1.5898e+07
SYVN1		2		15658703
APMAP		3		1.55969e+07
SCARB1		3		15584801
FLOT2		4		15548523
SLC38A2		2		1.53437e+07
CYP51A1		3		14978125
PHLDA2		2		1.45578e+07
RALA		3		1.42988e+07
APOO		3		1.40854e+07
GNAI2		2		1.38374e+07
UBQLN1		2		13640973
NEDD4L		2		13186442
EPHX1		4		1.31674e+07
SNRNP40	1	3		1.31582e+07
RBBP4		3		1.31236e+07
PLEKHH3		2		12533061
TSG101		2		12061975
COX6C		2		1.16957e+07
PSMC3		3		1.16116e+07
GDE1		2		1.10738e+07
TRAM1		2		10962969
HDAC2		3		1.09445e+07
CORO1C		2		1.09428e+07
ECM29		2		10920873
RAB1B		2		10746061
STT3A		3		1.05135e+07
GCN1		4		1.00032e+07
DSG2		2		9537359
CYB5R3		4		9320748
TMEM214		2		8619516
NCBP1		2		8525385
TRIM27		2		8220931
SYNPO		2		8155311
CLCC1		2		8124091
RAB18		2		7966824
CS		3		7867363
ATP6V1G1		2		7.81873e+06
2 SV=1		2		7529748
GRAMD1A	1	2		7403018
CSNK2A1		2		6817658
RNH1		2		6634289
CLN3		2		6.62089e+06
MCAM		4		6.47696e+06
HMOX1		2		6.16213e+06
CUL1		3		6.13305e+06
EMC2		2		5.525e+06
SMARCA4		2		5.36221e+06
PARP16		2		5.01332e+06
TPCN2		2		4903403
ATP2C1		2		4.65247e+06
PIGQ		2		4365013
BUB3		2		4.33056e+06
ECEL1		2		4.31138e+06
TGFBR1		3		3756388
