# Supplementary material for: A trimeric Rab7 GEF controls NPC1-dependent lysosomal cholesterol export
Source: Nat Commun. 2020 Nov 3;11:5559. doi: 10.1038/s41467-020-19032-0 (PMC7642327; doi:10.1038/s41467-020-19032-0)
Supplement: Supplementary file 5 — Source Data [file 41467_2020_19032_MOESM5_ESM.xlsx]

## Sheet: Figure 1B
Figure 1B

## Sheet: Figure 3A
Figure 3A

## Sheet: Figure 4C
Figure 4C
	t = 0 min				t = 20 min				t = 60 min				t = 180 min
	EGF fluorescence				EGF fluorescence				EGF fluorescence				EGF fluorescence
	Total	in EEA1+ EE	% in EEA1+ EE		Total	in EEA1+ EE	% in EEA1+ EE		Total	in EEA1+ EE	% in EEA1+ EE		Total	in EEA1+ EE	% in EEA1+ EE
wt	76629	1086931	7.05003		194553	726595	26.776		61906	438620	14.1138		19001	402367	4.72231
	48735	642333	7.58719		231817	822867	28.1719		92460	594974	15.5402		52834	484068	10.9146
	65851	945866	6.96198		386450	1078129	35.8445		86524	533062	16.2315		35374	683484	5.17554
	60655	963298	6.2966		381213	1134721	33.5953		52047	489132	10.6407		43913	378407	11.6047
	69303	1040503	6.66053		358554	1246030	28.7757		59510	485924	12.2468		31158	675405	4.61323
C18orf8 KO	105909	810232	13.0714		96017	314839	30.4972		134798	562597	23.96		282974	922296	30.6815
	150380	1067285	14.09		139157	552431	25.1899		184921	671294	27.5469		291205	975093	29.8643
	210330	1703713	12.3454		110225	488676	22.5558		165542	676481	24.471		215471	933272	23.0877
	418013	2165652	19.3019		192566	581391	33.1216		183073	638906	28.6541		176143	670290	26.2786
	155694	1098060	14.179		152863	503099	30.3843		205851	669359	30.7535		132288	629984	20.9986
Average
wt	64234.6	935786	6.91127		310517	1.00167e+06	30.6327		70489.4	508342	13.7546		36456	524746	7.40607
C18orf8 KO	208065	1.36899e+06	14.5975		138166	488087	28.3498		174837	643727	27.0771		219616	826187	26.1822

## Sheet: Figure 4D
Figure 4D
	t = 60 min				t = 120 min				t = 180 min
	EGF fluorescence				EGF fluorescence				EGF fluorescence
	Total	in LAMP+ LE/Ly	% in LAMP1+ LE/Ly		Total	in LAMP+ LE/Ly	% in LAMP1+ LE/Ly		Total	in LAMP+ LE/Ly	% in LAMP1+ LE/Ly
wt	192318	645796	29.78		246525	690178	35.719		415521	1072523	38.7424
	163999	625910	26.2017		257005	775348	33.1471		377101	925422	40.7491
	130451	627251	20.7973		207456	561368	36.9554		316066	683827	46.2202
	121392	515438	23.5512		281646	906525	31.0688		222489	496195	44.839
	156855	561815	27.9193		178611	528369	33.8042		257274	584113	44.0452
	137599	551436	24.9529		237933	710634	33.4818		291440	710477	41.0203
C18orf8 KO	117344	865516	13.5577		54752	501792	10.9113		79091	825729	9.57832
	34895	702566	4.96679		75212	721758	10.4207		70707	839289	8.42463
	131458	1125362	11.6814		188045	787594	23.8759		95126	1078161	8.82299
	115863	852768	13.5867		90364	713945	12.657		24626	453116	5.43481
	209648	1376603	15.2294		60865	671087	9.06961		55155	752516	7.32941
	279180	1332223	20.956		97721	807919	12.0954		47452	692301	6.85424
Average
wt	150436	587941	25.5337		234863	695404	34.0294		313315	745426	42.6027
C18orf8 KO	148065	1.04251e+06	13.3297		94493.2	700682	13.1716		62026.2	773519	7.74073

## Sheet: Figure 5B
Figure 5B

## Sheet: Figure 5C
Figure 5C

## Sheet: Figure 5D
Figure 5D

## Sheet: Figure 5E
Figure 5E

## Sheet: Figure 6A
Figure 6A

## Sheet: Figure 6B
Figure 6B

[truncated: 20 more sheets: Figure 6C, Figure 8B, Figure 8C, Figure 8D, Figure 8E, Figure 8F, Figure 8G, Figure 9D, Figure S1C, Figure S1G, Figure S4F, Figure S5B, Figure S5C, Figure S5E, Figure S5F, Figure S6A, Figure S6B, Figure S7A, Figure S8A, Figure S8B]
